# Supplementary material for: Genome-Wide Identification of the DOG1 Gene Family in Pepper (Capsicum annuum) and Its Expression Profiles During Seed Germination
Source: Plants (Basel). 2025 Jun 22;14(13):1913. doi: 10.3390/plants14131913 (PMC12251688; doi:10.3390/plants14131913)
Supplement: Supplementary file 1 [file plants-14-01913-s001.zip]

Archive with 4 entries (4 files):
- Figure S1 Germination of  pepper  seeds under dH2O (CK), ACC and ABA treatments..pdf
- Table S1 Genes IDs of CaTGAs, AtDOG1s, OsDOG1s and ZmDOG1s.xls
- Table S2 RPKM standardized values of CaDOG1 genes..xls
- Table S3 The primers used in this study and their corresponding gene IDs..xls
