# Supplementary material for: Genome-Wide Identification of the DOG1 Gene Family in Pepper (Capsicum annuum) and Its Expression Profiles During Seed Germination
Source: Plants (Basel). 2025 Jun 22;14(13):1913. doi: 10.3390/plants14131913 (PMC12251688; doi:10.3390/plants14131913)
Supplement: Supplementary file 1 [file plants-14-01913-s001.zip › Table S1 Genes IDs of CaTGAs, AtDOG1s, OsDOG1s and ZmDOG1s.xls]

## Sheet: Table S1
Table S1. CaTGAs，AtDOG1s，OsDOG1s and ZmDOG1s.
Name	Gene ID
CaTGA1	ZLC01G0006390
CaTGA2	ZLC12G0013200
CaTGA3	ZLC04G0012390
CaTGA4	ZLC05G0004610
CaTGA5	ZLC12G0016660
CaTGA6	ZLC10G0024200
CaTGA7	ZLC10G0022300
CaTGA8	ZLC06G0006750
CaTGA9	ZLC11G0004170
CaTGA10	ZLC11G0024730
CaTGA11	ZLC10G0021830
CaTGA12	ZLC01G0019320
CaTGA13	ZLC11G0010450
AtDOG1	AT5G45830
AtDOGL1	AT4G18660
AtDOGL2	AT4G18680
AtDOGL3	AT4G18690
AtDOGL4	AT4G18650
AtDOGL4-B(RAS1)	AT1G09950
AtDOGL4-C(ZW2)	AT1G58330
AtDOGL5	AT3G14880
AtTGA1	AT5G65210
AtTGA2	AT5G06950
AtTGA3	AT1G22070
AtTGA5	AT5G06960
AtTGA6	AT3G12250
AtTGA7	AT1G77920
OsDOGL4	Os01g0306400
OsDOGL5	Os05g0560200
OsDOGL6	Os01g0159000
ZmDOG1	Zm00001d043390
ZmDOGL4-A	Zm00001d040624
ZmDOGL4-B	Zm00001d009087
ZmDOGL5	Zm00001d038990
ZmDOGL6	Zm00001d039771
