# Supplementary material for: Genome-Wide Identification of the DOG1 Gene Family in Pepper (Capsicum annuum) and Its Expression Profiles During Seed Germination
Source: Plants (Basel). 2025 Jun 22;14(13):1913. doi: 10.3390/plants14131913 (PMC12251688; doi:10.3390/plants14131913)
Supplement: Supplementary file 1 [file plants-14-01913-s001.zip › Table S2 RPKM standardized values of CaDOG1 genes..xls]

## Sheet: Table S3
Table S2. RPKM standardized values of CaDOG1 genes.
Name	Zunla_v3.0 Gene ID	Zunla_v2.0 Gene ID	F1	F2	F3	F4	F5	F6	F7	F8	F9	FST0	FST1	ST1	ST2	S3	S4	S5	S6	S7	S8	S9	S10	S11
CaDOG1-1	ZLC02G0015410	Capana02g001740	0	0	0	0	0	0	0	0	0	0	0	0	0	0	0	0	0	0.48	3.05	4.56	4.4	6.44
CaDOG1-2	ZLC02G0015420	Capana02g001741	0.07	0	0	0.38	0	0	0	0.16	0.1	0	0	0	0	0	0	0.49	0.26	40.14	592.3	646.89	767.23	874.02
CaDOG1-3	ZLC04G0026780	Capana04g002700	0.25	0.53	1.51	0.29	0.37	0.29	0	0	0.06	0.06	0	0	0	0.12	0.25	7.68	14.35	5.63	10.02	12.44	13.4	38.04
CaDOG1-5	ZLC02G0015390	Capana02g001738	0.08	0	0.04	0	0	0	0	0	0	0	0	0	0	0	0	0.04	0.21	0	0	0	0	0
CaDOGL4-1	ZLC10G0015190	Capana10g001623	1.08	1.17	0.19	0.15	1.7	0.97	0.31	0	0.53	0.9	1.41	2.02	0.11	0.13	0.2	0.77	1.21	1.58	1.2	1.39	2.45	6.39
CaDOGL4-2	ZLC02G0022320	Capana10g002202	62.74	61.97	90.63	132.33	97.39	109.97	107.43	155.1	153.9	110.77	157.19	89.96	88.72	79.71	116.86	34.55	35.68	34.7	18.69	26.11	31.76	25.09
CaDOGL4-3	ZLC09G0015000	Capana09g001110	0	0	0	0	0.03	0	0	0.1	0	0.28	0	0.12	0	0.06	0	0.12	0.03	0.06	0	0	0	0
CaDOGL4-4	ZLC04G0008420	Capana04g000789	0	0	0.27	0.16	0.41	0	0	0	0	0	0	0	0	0	0	0	0	0	0	0.07	0	0
CaDOGL5-2	ZLC07G0022870	Capana07g002091	1.23	2.39	7.79	6.6	1.38	2.71	0.03	2.69	0.99	2.45	4.03	0.14	0.05	0.03	0	0	0	0	0	0.04	0	0.03
