# Supplementary material for: Genome-Wide Identification of the DOG1 Gene Family in Pepper (Capsicum annuum) and Its Expression Profiles During Seed Germination
Source: Plants (Basel). 2025 Jun 22;14(13):1913. doi: 10.3390/plants14131913 (PMC12251688; doi:10.3390/plants14131913)
Supplement: Supplementary file 1 [file plants-14-01913-s001.zip › Table S3 The primers used in this study and their corresponding gene IDs..xls]

## Sheet: Table S2
Table S3. The primers used in this study and their corresponding gene IDs.
Name	Gene ID	Fw 5'-3'	Rv 5'-3'
CaDOG1-1	ZLC02G0015410	TCGAAACATGGATGGCTCTG	GCTGCGGATGTTAGTGTAGT
CaDOG1-2	ZLC02G0015420	GACATCGACTCTCATCTCGC	AATTGTCTTGGCTTGCAACG
CaDOG1-3	ZLC04G0026780	TTGAGGATGAAGTCACTAAAGGAG	TATGTTCTTGTTCCCTCTTCTTCC
CaDOG1-4	ZLC02G0015240	TGTGAGGAAGCAGATGAAGCA	GCAGCTAAGTATTCCACCGC
CaDOG1-5	ZLC02G0015390	CCCTCCACAATTTCTCCTCG	GCGACTGTCCGTGTAATCTT
CaDOGL4-1	ZLC10G0015190	GAGACACGAGACGAAGGTTC	CATTCTCCAGGGCTGTCTTC
CaDOGL4-2	ZLC02G0022320	GTGAGAGAGGAGACGAAGGT	GCCTATCAGCATCCATCACC
CaDOGL4-3	ZLC09G0015000	CTCACACAACAGCTCGGAAT	TGTCACCACATTCTCCACAG
CaDOGL4-4	ZLC04G0008420	GCAGTAGTGAATTGGTGATGC	CCAGCCATCCAAACAAATGT
CaDOGL5-1	ZLC07G0022880	CCAACAACAGCTTACCACCT	CAGATCTCCGAGGTCTCCAT
CaDOGL5-2	ZLC07G0022870	CCAACAACTGCTTACCACCT	TGACAGATCTCCGAGGTCTC
CaDOGL6-1/2	ZLC12G0030560	GCTGTCCCATGTAGTGAGTG	GTTCAGCAGCAGCAATCAAG
CaActin-7	ZLC03G0027560	GCCAACAGAGAGAAGATGACCCAGA	ACACCATCACCAGAGTCCAACACAAT
